# Supplementary material for: Exploring Augmented Reality Integration in Diagnostic Imaging: Myth or Reality?
Source: Diagnostics (Basel). 2024 Jun 23;14(13):1333. doi: 10.3390/diagnostics14131333 (PMC11240696; doi:10.3390/diagnostics14131333)
Supplement: Supplementary file 1 [file diagnostics-14-01333-s001.zip]

Archive with 1 entries (1 files):
- diagnostics-3034693-supplementary.pdf
